# Supplementary material for: Noninvasive Biological Samples to Detect and Diagnose Infections due to Trypanosomatidae Parasites: A Systematic Review and Meta-Analysis
Source: Int J Mol Sci. 2020 Feb 29;21(5):1684. doi: 10.3390/ijms21051684 (PMC7084391; doi:10.3390/ijms21051684)
Supplement: Supplementary file 1 [file ijms-21-01684-s001.zip]

Archive with 7 entries (6 files):
- Supplementary data/
- Supplementary data/TablerecapS3.docx
- __MACOSX/Supplementary data/._TablerecapS3.docx
- Supplementary data/DatacollectionS2.docx
- __MACOSX/Supplementary data/._DatacollectionS2.docx
- Supplementary data/ChecklistS1.doc
- __MACOSX/Supplementary data/._ChecklistS1.doc
